# Supplementary material for: Short Signature rpoB Gene Sequence to Differentiate Species in Mycobacterium abscessus Group
Source: Microbiol Spectr. 2022 Aug 11;10(4):e02534-21. doi: 10.1128/spectrum.02534-21 (PMC9431568; doi:10.1128/spectrum.02534-21)
Supplement: Supplemental file 1 — Supplemental material. Download spectrum.02534-21-s0001.xlsx, XLSX file, 0.03 MB [file spectrum.02534-21-s0001.xlsx]

## Sheet: Table S1_Random pick
Acc#	Strain Description	rpoB Typing	ANI	Erm(41) Typing	Origin	GenBank recorder	Strand	Pyro seq product	35bp SSS Product	SSS-ID*	% Seq match to the in-house database	ID agreement to rpoB typing*	Agreement to ANI
Table S1. In-silico analysis for the SSS method from randomly-selected strains grouped by Minias et al (20).
AY147163	Mycobacterium chelonae CIP 104535T	chelonae (Type strain)	(Type strain)	(Type Strain)	(Type strain)	AY147163.1	Positive	GGGCAACCCCGAGTGGGCGCAGAACCTCCCCGAGGATCTGCAGTCGGC	GGGCAACCCCGAGTGGGCGCAGAACCTCCCCGAGG	chelonae	100	Yes	Yes
AY262739	Mycobacterium immunogenum CIP 106684T	immunogenum (Type strain)	(Type strain)	(Type Strain)	(Type strain)	AY262739.1	Positive	GGGCGATCCCGAGTGGGCGCAGAACCTCCCCGAGGACCTGCA	GGGCGATCCCGAGTGGGCGCAGAACCTCCCCGAGG	immunogenum	100	Yes	Yes
AY593981	Mycobacterium massiliense Type strain CCUG 48898	massiliense (Type Strain)	(Type strain)	(Type Strain)	Type Strain	AY593981.2	Positive	GGGTGATCCCGAGTGGGCGCAGAACCTGCCCGAGGACCTGCAGTCGGCTCCC	GGGTGATCCCGAGTGGGCGCAGAACCTGCCCGAGG	massiliense	100	Yes	Yes
AY859692	Mycobacterium bolentii Type strain CIP 108541	bolletii (Type Strain)	(Type strain)	(Type Strain)	Type Strain	AY859692.1	Positive	GGGTGACCCCGAATGGGCGCAGAACCTCCCCGAGGACCTGCAA	GGGTGACCCCGAATGGGCGCAGAACCTCCCCGAGG	bolletii	100	Yes	Yes
AY859693	Mycobacterium phocaicum Type strain N4	phocaicum (Type Strain)	(Type strain)	(Type Strain)	Type Strain	AY859693.1	Positive	GGGCGAGCCGGAGTGGGCAGCGAACCTGCCCGAGGGCATGCACAGC	GGGCGAGCCGGAGTGGGCAGCGAACCTGCCCGAGG	phocaicum	100	Yes	Yes
NC_010397	Mycobacterium abscessus Type strain CIP 104536=ATCC19977	abscessus (Type Strain)	abscessus	abscessus/bolletii	Type Strain	AY147164.1	Positive	GGGTGAGCCCGAGTGGGCGGCCAATCTGCCTGCAGACCTCACCTCTGC	GGGTGAGCCCGAGTGGGCGGCCAATCTGCCTGCAG	abscessus	100	Yes	Yes
NZ_AKTX00000000	Mycobacterium abscessus 5S-0304	massiliense	massiliense	abscessus/bolletii	USA	AKTX01000007.1:1498679-1502047	Negative	GGGTGATCCCGAGTGGGCGCAGAACCTGCCCGAGGACCT	GGGTGATCCCGAGTGGGCGCAGAACCTGCCCGAGG	massiliense	100	Yes	Yes
NZ_AKUA00000000	Mycobacterium abscessus 5S-0708	massiliense	massiliense	abscessus/bolletii	No data	AKUA01000006.1:820497-823865	Negative	GGGTGATCCCGAGTGGGCGCAGAACCTGCCCGAGGACCT	GGGTGATCCCGAGTGGGCGCAGAACCTGCCCGAGG	massiliense	100	Yes	Yes
NZ_AKUE00000000	Mycobacterium abscessus 6G-0125-R	abscessus	abscessus	abscessus/bolletii	No data	AKUE01000005.1:1422350-1425718	Negative	GGGTGAGCCCGAGTGGGCGGCCAATCTGCCTGCAGACCT	GGGTGAGCCCGAGTGGGCGGCCAATCTGCCTGCAG	abscessus	100	Yes	Yes
NZ_AKUJ00000000	Mycobacterium abscessus subsp. bolletii 1S-152-0914	massiliense	massiliense	massiliense	No data	AKUJ01000002.1:3266317-3269685	Negative	GGGTGATCCCGAGTGGGCGCAGAACCTGCCCGAGGACCT	GGGTGATCCCGAGTGGGCGCAGAACCTGCCCGAGG	massiliense	100	Yes	Yes
NZ_AKUK00000000	Mycobacterium abscessus subsp. bolletii 1S-153-0915	massiliense	massiliense	massiliense	No data	AKUK01000012.1:813025-816393	Negative	GGGTGATCCCGAGTGGGCGCAGAACCTGCCCGAGGACCT	GGGTGATCCCGAGTGGGCGCAGAACCTGCCCGAGG	massiliense	100	Yes	Yes
NZ_AKUO00000000	Mycobacterium abscessus subsp. bolletii 2B-1231	massiliense	massiliense	massiliense	No data	AKUO01000009.1:737375-740671	Negative	GGGTGATCCCGAGTGGGCGCAGAACCTGCCCGAGGACCT	GGGTGATCCCGAGTGGGCGCAGAACCTGCCCGAGG	massiliense	100	Yes	Yes
NZ_AKUR00000000	Mycobacterium abscessus 6G-0212	abscessus	abscessus	abscessus/bolletii	No data	AKUR01000012.1:743519-746815	Positive	GGGTGAGCCCGAGTGGGCGGCCAATCTGCCTGCAGACCT	GGGTGAGCCCGAGTGGGCGGCCAATCTGCCTGCAG	abscessus	100	Yes	Yes
NZ_AKUU00000000	Mycobacterium abscessus subsp. bolletii 2B-0307	massiliense	massiliense	massiliense	NA	AKUU01000008.1:737385-740753	Negative	GGGTGATCCCGAGTGGGCGCAGAACCTGCCCGAGGACCT	GGGTGATCCCGAGTGGGCGCAGAACCTGCCCGAGG	massiliense	100	Yes	Yes
NZ_CSTF00000000	Mycobacterium abscessus strain PAP097 isolate 28_a	massiliense	massiliense	massiliense	UK	CSTF01000005:21953-25441	Positive	GGGTGATCCCGAGTGGGCGCAGAACCTGCCCGAGGACCTG	GGGTGATCCCGAGTGGGCGCAGAACCTGCCCGAGG	massiliense	100	Yes	Yes
NZ_CSTO00000000	Mycobacterium abscessus strain PAP001 isolate 7_b	abscessus	abscessus	abscessus/bolletii	United Kingdom	CSTO01000001.1:855084-858572	Positive	GGGTGAGCCCGAGTGGGCGGCCAATCTGCCTGCAGACCTC	GGGTGAGCCCGAGTGGGCGGCCAATCTGCCTGCAG	abscessus	100	Yes	Yes
NZ_CSTT00000000	Mycobacterium abscessus strain PAP006 isolate 2_a	massiliense	massiliense	massiliense	United Kingdom	CSTT01000003.1:236246-239734	Negative	GGGTGATCCCGAGTGGGCGCAGAACCTGCCCGAGGACCT	GGGTGATCCCGAGTGGGCGCAGAACCTGCCCGAGG	massiliense	100	Yes	Yes
NZ_CSUB00000000	Mycobacterium abscessus strain PAP013 isolate 3_a	bolletii	bolletii	abscessus/bolletii	United Kingdom	CSUB01000001.1:832736-836224	Positive	GGGTGACCCCGAATGGGCGCAGAACCTCCCCGAGGACCTG	GGGTGACCCCGAATGGGCGCAGAACCTCCCCGAGG	bolletii	100	Yes	Yes
NZ_CSUR00000000	Mycobacterium abscessus strain PAP032 isolate 11_b	abscessus	abscessus	abscessus/bolletii	United Kingdom	CSUR01000002.1:321704-325192	Negative	GGGTGAGCCCGAGTGGGCGGCCAATCTGCCTGCAGACCT	GGGTGAGCCCGAGTGGGCGGCCAATCTGCCTGCAG	abscessus	100	Yes	Yes
NZ_CSUS00000000	Mycobacterium abscessus strain PAP031 isolate 2_i	massiliense	massiliense	massiliense	United Kingdom	CSUS01000005.1:21953-25441	Positive	GGGTGATCCCGAGTGGGCGCAGAACCTGCCCGAGGACCTG	GGGTGATCCCGAGTGGGCGCAGAACCTGCCCGAGG	massiliense	100	Yes	Yes
NZ_CSUT00000000	Mycobacterium abscessus strain PAP033 isolate 3_e	bolletii	bolletii	abscessus/bolletii	United Kingdom	CSUT01000004.1:453444-456932	Negative	GGGTGACCCCGAATGGGCGCAGAACCTCCCCGAGGACCT	GGGTGACCCCGAATGGGCGCAGAACCTCCCCGAGG	bolletii	100	Yes	Yes
NZ_CSUU00000000	Mycobacterium abscessus strain PAP034 isolate 2_o	massiliense	massiliense	massiliense	United Kingdom	CSUU01000006.1:236232-239720	Negative	GGGTGATCCCGAGTGGGCGCAGAACCTGCCCGAGGACCT	GGGTGATCCCGAGTGGGCGCAGAACCTGCCCGAGG	massiliense	100	Yes	Yes
NZ_FRZD00000000	Mycobacterium abscessus subsp. abscessus strain 774	abscessus	abscessus	abscessus/bolletii	Australia	FRZD01000001.1:147733-151221	Positive	GGGTGAGCCCGAGTGGGCGGCCAATCTGCCTGCAGACCTC	GGGTGAGCCCGAGTGGGCGGCCAATCTGCCTGCAG	abscessus	100	Yes	Yes
NZ_FSCN00000000	Mycobacterium abscessus subsp. bolletii strain 845	bolletii	bolletii	abscessus/bolletii	Australia	FSCN01000001.1:947737-951225	Negative	GGGTGACCCCGAATGGGCGCAGAACCTCCCCGAGGACCTG	GGGTGACCCCGAATGGGCGCAGAACCTCCCCGAGG	bolletii	100	Yes	Yes
NZ_FSCP00000000	Mycobacterium abscessus subsp. bolletii strain 909	bolletii	bolletii	abscessus/bolletii	United Kingdom	FSCP01000001.1:1727049-1730537	Negative	GGGTGACCCCGAATGGGCGCAGAACCTCCCCGAGGACCTGCAATCGG	GGGTGACCCCGAATGGGCGCAGAACCTCCCCGAGG	bolletii	100	Yes	Yes
NZ_FSNL00000000	Mycobacterium abscessus subsp. abscessus strain 706	abscessus	abscessus	abscessus/bolletii	USA	FSNL01000001.1:653892-657380	Negative	GGGTGAGCCCGAGTGGGCGGCCAATCTGCCTGCAGACCTCACCTCT	GGGTGAGCCCGAGTGGGCGGCCAATCTGCCTGCAG	abscessus	100	Yes	Yes
NZ_FSNM00000000	Mycobacterium abscessus subsp. abscessus strain 640	abscessus	abscessus	abscessus/bolletii	USA	FSNM01000002.1:113786-117274	Positive	GGGTGAGCCCGAGTGGGCGGCCAATCTGCCTGCAGACCTCACCTCTGC	GGGTGAGCCCGAGTGGGCGGCCAATCTGCCTGCAG	abscessus	100	Yes	Yes
NZ_FSOE00000000	Mycobacterium abscessus subsp. bolletii strain 511	bolletii	bolletii	abscessus/bolletii	Denmark	FSOE01000001.1:1392460-1395948	Negative	GGGTGACCCCGAATGGGCGCAGAACCTCCCCGAGGACCTGCAAT	GGGTGACCCCGAATGGGCGCAGAACCTCCCCGAGG	bolletii	100	Yes	Yes
NZ_FVAE00000000	Mycobacterium abscessus subsp. massiliense strain 792	massiliense	massiliense	massiliense	Australia	FVAE01000003.1:223503-226991	Negative	GGGTGATCCCGAGTGGGCGCAGAACCTGCCCGAGGACCTG	GGGTGATCCCGAGTGGGCGCAGAACCTGCCCGAGG	massiliense	100	Yes	Yes
NZ_FVAK00000000	Mycobacterium abscessus subsp. massiliense strain 203	massiliense	massiliense	massiliense	United Kingdom	FVAK01000002.1:75689-79177	Positive	GGGTGATCCCGAGTGGGCGCAGAACCTGCCCGAGGACCTGCAGTC	GGGTGATCCCGAGTGGGCGCAGAACCTGCCCGAGG	massiliense	100	Yes	Yes
NZ_FVAP00000000	Mycobacterium abscessus subsp. massiliense strain 197	massiliense	massiliense	massiliense	United Kingdom	FVAP01000001.1:444860-448348	Positive	GGGTGATCCCGAGTGGGCGCAGAACCTGCCCGAGGACCTGCAGT	GGGTGATCCCGAGTGGGCGCAGAACCTGCCCGAGG	massiliense	100	Yes	Yes
NZ_FVAQ00000000	Mycobacterium abscessus subsp. massiliense strain 158	massiliense	massiliense	massiliense	United Kingdom	FVAQ01000001.1:762473-765961	Negative	GGGTGATCCCGAGTGGGCGCAGAACCTGCCCGAGGACCTGCAG	GGGTGATCCCGAGTGGGCGCAGAACCTGCCCGAGG	massiliense	100	Yes	Yes
NZ_FVAR00000000	Mycobacterium abscessus subsp. massiliense strain 178	massiliense	massiliense	massiliense	United Kingdom	FVAR01000004.1:497972-501460	Positive	GGGTGATCCCGAGTGGGCGCAGAACCTGCCCGAGGACCTGCAGTCGGCT	GGGTGATCCCGAGTGGGCGCAGAACCTGCCCGAGG	massiliense	100	Yes	Yes
NZ_FVEQ00000000	Mycobacterium abscessus subsp. massiliense strain 863	massiliense	massiliense	massiliense	Australia	FVEQ01000006.1:46705-50193	Positive	GGGTGATCCCGAGTGGGCGCAGAACCTGCCCGAGGACCTGCAG	GGGTGATCCCGAGTGGGCGCAGAACCTGCCCGAGG	massiliense	100	Yes	Yes
NZ_FVER00000000	Mycobacterium abscessus subsp. bolletii strain 753	bolletii	bolletii	abscessus/bolletii	Australia	FVER01000001.1:435528-439016	Positive	GGGTGACCCCGAATGGGCGCAGAACCTCCCCGAGGACCTGCA	GGGTGACCCCGAATGGGCGCAGAACCTCCCCGAGG	bolletii	100	Yes	Yes
NZ_FVFK00000000	Mycobacterium abscessus subsp. bolletii strain 754	bolletii	bolletii	abscessus/bolletii	Australia	FVFK01000002.1:4490-7978	Negative	GGGTGACCCCGAATGGGCGCAGAACCTCCCCGAGGACCTGCAATCGGC	GGGTGACCCCGAATGGGCGCAGAACCTCCCCGAGG	bolletii	100	Yes	Yes
NZ_FVFU00000000	Mycobacterium abscessus subsp. bolletii strain 342	bolletii	bolletii	abscessus/bolletii	United Kingdom	FVFU01000001.1:641831-645319	Negative	GGGTGACCCCGAATGGGCGCAGAACCTCCCCGAGGACCTGCAATCG	GGGTGACCCCGAATGGGCGCAGAACCTCCCCGAGG	bolletii	100	Yes	Yes
NZ_FVFW00000000	Mycobacterium abscessus subsp. bolletii strain 363	bolletii	bolletii	abscessus/bolletii	United Kingdom	FVFW01000002.1:666189-669677	Negative	GGGTGACCCCGAATGGGCGCAGAACCTCCCCGAGGACCTGCAA	GGGTGACCCCGAATGGGCGCAGAACCTCCCCGAGG	bolletii	100	Yes	Yes
NZ_FVFY00000000	Mycobacterium abscessus subsp. bolletii strain 366	bolletii	bolletii	abscessus/bolletii	United Kingdom	FVFY01000001.1:639666-643154	Negative	GGGTGACCCCGAATGGGCGCAGAACCTCCCCGAGGACCTGCAATCG	GGGTGACCCCGAATGGGCGCAGAACCTCCCCGAGG	bolletii	100	Yes	Yes
NZ_FVFZ00000000	Mycobacterium abscessus subsp. bolletii strain 344	bolletii	bolletii	abscessus/bolletii	United Kingdom	FVFZ01000002.1:113848-117336	Positive	GGGTGACCCCGAATGGGCGCAGAACCTCCCCGAGGACCTGCAATC	GGGTGACCCCGAATGGGCGCAGAACCTCCCCGAGG	bolletii	100	Yes	Yes
NZ_FVGT00000000	Mycobacterium abscessus subsp. bolletii strain 920	bolletii	bolletii	abscessus/bolletii	United Kingdom	FVGT01000002.1:947581-951069	Negative	GGGTGACCCCGAATGGGCGCAGAACCTCCCCGAGGACCTGCAATCG	GGGTGACCCCGAATGGGCGCAGAACCTCCCCGAGG	bolletii	100	Yes	Yes
NZ_FVNK00000000	Mycobacterium abscessus subsp. massiliense strain 84	abscessus	abscessus	massiliense	United Kingdom	FVNK01000001.1:998616-1002104	Positive	GGGTGAGCCCGAGTGGGCGGCCAATCTGCCTGCAGACCTCACCTCTG	GGGTGAGCCCGAGTGGGCGGCCAATCTGCCTGCAG	abscessus	100	Yes	Yes
NZ_FVTN00000000	Mycobacterium abscessus subsp. massiliense strain 525	massiliense	massiliense	massiliense	Denmark	FVTN01000004.1:445381-448869	Positive	GGGTGATCCCGAGTGGGCGCAGAACCTGCCCGAGGACCTGCA	GGGTGATCCCGAGTGGGCGCAGAACCTGCCCGAGG	massiliense	100	Yes	Yes
NZ_FVUG00000000	Mycobacterium abscessus subsp. abscessus strain 85	abscessus	abscessus	abscessus/bolletii	Ireland	FVUG01000002.1:771398-774886	Negative	GGGTGAGCCCGAGTGGGCGGCCAATCTGCCTGCAGACCTCACCT	GGGTGAGCCCGAGTGGGCGGCCAATCTGCCTGCAG	abscessus	100	Yes	Yes
NZ_FVUP00000000	Mycobacterium abscessus subsp. massiliense strain 93	massiliense	massiliense	massiliense	Ireland	FVUP01000001.1:1128233-1131721	Negative	GGGTGATCCCGAGTGGGCGCAGAACCTGCCCGAGGACCTG	GGGTGATCCCGAGTGGGCGCAGAACCTGCCCGAGG	massiliense	100	Yes	Yes
NZ_FVUS00000000	Mycobacterium abscessus subsp. abscessus strain 632	abscessus	abscessus	abscessus/bolletii	USA	FVUS01000004.1:317001-320489	Negative	GGGTGAGCCCGAGTGGGCGGCCAATCTGCCTGCAGACCTC	GGGTGAGCCCGAGTGGGCGGCCAATCTGCCTGCAG	abscessus	100	Yes	Yes
NZ_FVUU00000000	Mycobacterium abscessus subsp. massiliense strain 535	massiliense	massiliense	massiliense	Denmark	FVUU01000004.1:223479-226967	Negative	GGGTGATCCCGAGTGGGCGCAGAACCTGCCCGAGGACCTG	GGGTGATCCCGAGTGGGCGCAGAACCTGCCCGAGG	massiliense	100	Yes	Yes
NZ_FVVC00000000	Mycobacterium abscessus subsp. abscessus strain 514	abscessus	abscessus	abscessus/bolletii	Denmark	FVVC01000007.1:148263-151751	Positive	GGGTGAGCCCGAGTGGGCGGCCAATCTGCCTGCAGACCTCA	GGGTGAGCCCGAGTGGGCGGCCAATCTGCCTGCAG	abscessus	100	Yes	Yes
NZ_FVVJ00000000	Mycobacterium abscessus subsp. bolletii strain 512	bolletii	bolletii	abscessus/bolletii	Denmark	FVVJ01000001.1:782445-785933	Negative	GGGTGACCCCGAATGGGCGCAGAACCTCCCCGAGGACCTGC	GGGTGACCCCGAATGGGCGCAGAACCTCCCCGAGG	bolletii	100	Yes	Yes
NZ_FVWU00000000	Mycobacterium abscessus subsp. massiliense strain 598	abscessus	abscessus	massiliense	USA	FVWU01000001:330742-334230	Positive	GGGTGAGCCCGAGTGGGCGGCCAATCTGCCTGCAGACCTCACCTC	GGGTGAGCCCGAGTGGGCGGCCAATCTGCCTGCAG	abscessus	100	Yes	Yes
NZ_FVXL00000000	Mycobacterium abscessus subsp. massiliense strain 663	massiliense	massiliense	massiliense	USA	FVXL01000001.1:802610-806098	Positive	GGGTGATCCCGAGTGGGCGCAGAACCTGCCCGAGGACCTG	GGGTGATCCCGAGTGGGCGCAGAACCTGCCCGAGG	massiliense	100	Yes	Yes
NZ_FVYJ00000000	Mycobacterium abscessus subsp. abscessus strain 896	abscessus	abscessus	abscessus/bolletii	Ireland	FVYJ01000001.1:663559-667047	Negative	GGGTGAGCCCGAGTGGGCGGCCAATCTGCCTGCAGACCT	GGGTGAGCCCGAGTGGGCGGCCAATCTGCCTGCAG	abscessus	100	Yes	Yes
NZ_FVYL00000000	Mycobacterium abscessus subsp. abscessus strain 901	abscessus	abscessus	abscessus/bolletii	Ireland	FVYL01000001.1:147718-151206	Positive	GGGTGAGCCCGAGTGGGCGGCCAATCTGCCTGCAGACCTCACCT	GGGTGAGCCCGAGTGGGCGGCCAATCTGCCTGCAG	abscessus	100	Yes	Yes
NZ_FWCL00000000	Mycobacterium abscessus subsp. bolletii strain 954	bolletii	bolletii	abscessus/bolletii	United Kingdom	FWCL01000002.1:947065-950553	Negative	GGGTGACCCCGAATGGGCGCAGAACCTCCCCGAGGACCT	GGGTGACCCCGAATGGGCGCAGAACCTCCCCGAGG	bolletii	100	Yes	Yes
NZ_FWCN00000000	Mycobacterium abscessus subsp. massiliense strain 869	massiliense	massiliense	massiliense	Australia	FWCN01000007.1:223010-226498	Negative	GGGTGATCCCGAGTGGGCGCAGAACCTGCCCGAGGACCT	GGGTGATCCCGAGTGGGCGCAGAACCTGCCCGAGG	massiliense	100	Yes	Yes
NZ_FWCY00000000	Mycobacterium abscessus subsp. massiliense strain 1092	massiliense	massiliense	massiliense	Australia	FWCY01000002: 780093-783581	Negative	GGGTGATCCCGAGTGGGCGCAGAACCTGCCCGAGGACCT	GGGTGATCCCGAGTGGGCGCAGAACCTGCCCGAGG	massiliense	100	Yes	Yes
NZ_FWDA00000000	Mycobacterium abscessus subsp. bolletii strain 442	bolletii	bolletii	abscessus/bolletii	United Kingdom	FWDA01000002.1:113847-117335	Positive	GGGTGACCCCGAATGGGCGCAGAACCTCCCCGAGGACCTGCAA	GGGTGACCCCGAATGGGCGCAGAACCTCCCCGAGG	bolletii	100	Yes	Yes
NZ_FWDD00000000	Mycobacterium abscessus subsp. abscessus strain 580	abscessus	abscessus	abscessus/bolletii	USA	FWDD01000001.1:1104401-1107889	Positive	GGGTGAGCCCGAGTGGGCGGCCAATCTGCCTGCAGACCTCACCTCTGCGC	GGGTGAGCCCGAGTGGGCGGCCAATCTGCCTGCAG	abscessus	100	Yes	Yes
NZ_JAOK00000000	Mycobacterium abscessus subsp. bolletii 103	abscessus	abscessus	abscessus/bolletii	Brazil	JAOK01000012.1:1345505-1348873	Negative	GGGTGAGCCCGAGTGGGCGGCCAATCTGCCTGCAGACCTCACCTCTGCGC	GGGTGAGCCCGAGTGGGCGGCCAATCTGCCTGCAG	abscessus	100	Yes	Yes
NZ_JAOV00000000	Mycobacterium abscessus MAB_091912_2455	massiliense	massiliense	massiliense	USA	JAOV01000001.1:3605812-3609180	Negative	GGGTGATCCCGAGTGGGCGCAGAACCTGCCCGAGGACCTGCAGTCGGCTCCC	GGGTGATCCCGAGTGGGCGCAGAACCTGCCCGAGG	massiliense	100	Yes	Yes
*SSS: Short signature Sequencing method; The agreement is to the rpoB typing. ID: Identification of the Mycobacterium species.

## Sheet: Table S2_Handpick Discrepancy
Acc#	Strain Description	rpoB Typing	ANI	erm41 typing	Origin	GenBank recorder	Strand	Pyro seq product	35bp SSS Product	SSS-ID*	% Seq match to the in-house database	Agree to rpoB typing	Agree to ANI	Agree to erm41 typing
Table S2A. The SSS method discrepancies with erm41 typing or ANI method.
NZ_AKTX00000000	Mycobacterium abscessus 5S-0304	massiliense	massiliense	abscessus/bolletii	USA	AKTX01000007.1:1498679-1502047	Negative	GGGTGATCCCGAGTGGGCGCAGAACCTGCCCGAGGACCT	GGGTGATCCCGAGTGGGCGCAGAACCTGCCCGAGG	massiliense	100	Yes	Yes	No
NZ_AKTY00000000	Mycobacterium abscessus 5S-0421	massiliense	massiliense	abscessus/bolletii	no data	AKTY01000006.1:1080626-1083994	Negative	GGGTGATCCCGAGTGGGCGCAGAACCTGCCCGAGGACCT	GGGTGATCCCGAGTGGGCGCAGAACCTGCCCGAGG	massiliense	100	Yes	Yes	No
NZ_AKTZ00000000	Mycobacterium abscessus 5S-0422	massiliense	massiliense	abscessus/bolletii	no data	AKTZ01000012.1:709506-712874	Negative	GGGTGATCCCGAGTGGGCGCAGAACCTGCCCGAGGACCT	GGGTGATCCCGAGTGGGCGCAGAACCTGCCCGAGG	massiliense	100	Yes	Yes	No
NZ_AKUA00000000	Mycobacterium abscessus 5S-0708	massiliense	massiliense	abscessus/bolletii	no data	AKUA01000006.1:820497-823865	Negative	GGGTGATCCCGAGTGGGCGCAGAACCTGCCCGAGGACCT	GGGTGATCCCGAGTGGGCGCAGAACCTGCCCGAGG	massiliense	100	Yes	Yes	No
NZ_AKUB00000000	Mycobacterium abscessus 5S-0817	massiliense	massiliense	abscessus/bolletii	no data	AKUB01000007.1:789427-792795	Negative	GGGTGATCCCGAGTGGGCGCAGAACCTGCCCGAGGACCT	GGGTGATCCCGAGTGGGCGCAGAACCTGCCCGAGG	massiliense	100	Yes	Yes	No
NZ_AKUC00000000	Mycobacterium abscessus 5S-1212	massiliense	massiliense	abscessus/bolletii	no data	AKUC01000007.1:1121709-1125077	Negative	GGGTGATCCCGAGTGGGCGCAGAACCTGCCCGAGGACCT	GGGTGATCCCGAGTGGGCGCAGAACCTGCCCGAGG	massiliense	100	Yes	Yes	No
NZ_AKUD00000000	Mycobacterium abscessus 5S-1215	massiliense	massiliense	abscessus/bolletii	no data	AKUD01000004.1:2010015-2013383	Negative	GGGTGATCCCGAGTGGGCGCAGAACCTGCCCGAGGACCT	GGGTGATCCCGAGTGGGCGCAGAACCTGCCCGAGG	massiliense	100	Yes	Yes	No
NZ_AKUQ00000000	Mycobacterium abscessus 5S-0921	massiliense	massiliense	abscessus/bolletii	no data	AKUQ01000011.1:490404-493772	Negative	GGGTGATCCCGAGTGGGCGCAGAACCTGCCCGAGGACCT	GGGTGATCCCGAGTGGGCGCAGAACCTGCCCGAGG	massiliense	100	Yes	Yes	No
NZ_CSWN00000000	Mycobacterium abscessus strain PAP085 isolate 24_a	massiliense	abscessus	abscessus/bolletii	United Kingdom	CSWN01000003.1:209599-213087	Positive	GGGTGATCCCGAGTGGGCGCAGAACCTGCCCGAGGACCTGCAGTCGGCTCCC	GGGTGATCCCGAGTGGGCGCAGAACCTGCCCGAGG	massiliense	100	Yes	No	No
NZ_FSJC00000000	Mycobacterium abscessus subsp. abscessus strain 31	massiliense	abscessus	abscessus/bolletii	United Kingdom	FSJC01000002.1:368631-372119	Negative	GGGTGATCCCGAGTGGGCGCAGAACCTGCCCGAGGACCTGCAGTC	GGGTGATCCCGAGTGGGCGCAGAACCTGCCCGAGG	massiliense	100	Yes	No	No
NZ_FVGD00000000	Mycobacterium abscessus subsp. massiliense strain 75	abscessus	massiliense	massiliense	United Kingdom	FVGD01000001.1:992120-995608	Negative	GGGTGAGCCCGAGTGGGCGGCCAATCTGCCTGCAGACCTCAC	GGGTGAGCCCGAGTGGGCGGCCAATCTGCCTGCAG	abscessus	100	Yes	No	No
NZ_FVGK00000000	Mycobacterium abscessus subsp. massiliense strain 919	abscessus	massiliense	massiliense	United Kingdom	FVGK01000015.1:35661-39149	Positive	GGGTGAGCCCGAGTGGGCGGCCAATCTGCCTGCAGACCTCACCTCTGCGC	GGGTGAGCCCGAGTGGGCGGCCAATCTGCCTGCAG	abscessus	100	Yes	No	No
NZ_FVGV00000000	Mycobacterium abscessus subsp. massiliense strain 926	abscessus	massiliense	massiliense	United Kingdom	FVGV01000005.1:34622-38110	Positive	GGGTGAGCCCGAGTGGGCGGCCAATCTGCCTGCAGACCTCACCTCTGCGC	GGGTGAGCCCGAGTGGGCGGCCAATCTGCCTGCAG	abscessus	100	Yes	No	No
NZ_FVGW00000000	Mycobacterium abscessus subsp. massiliense strain 911	massiliense	abscessus	massiliense	United Kingdom	FVGW01000001.1:717089-720604	Negative	GGGTGATCCCGAGTGGGCGCAGAACCTGCCCGAGGACCTGCAGTC	GGGTGATCCCGAGTGGGCGCAGAACCTGCCCGAGG	massiliense	100	Yes	No	Yes
NZ_FVMM00000000	Mycobacterium abscessus subsp. massiliense strain 995	massiliense	abscessus	massiliense	United Kingdom	FVMM01000001.1:796635-800123	Negative	GGGTGATCCCGAGTGGGCGCAGAACCTGCCCGAGGACCTGCAGTC	GGGTGATCCCGAGTGGGCGCAGAACCTGCCCGAGG	massiliense	100	Yes	No	Yes
NZ_FVMT00000000	Mycobacterium abscessus subsp. massiliense strain 1014	massiliense	abscessus	massiliense	United Kingdom	FVMT01000002.1:496419-499907	Positive	GGGTGATCCCGAGTGGGCGCAGAACCTGCCCGAGGACCTGCAGTCGGCTCC	GGGTGATCCCGAGTGGGCGCAGAACCTGCCCGAGG	massiliense	100	Yes	No	Yes
NZ_FVNK00000000	Mycobacterium abscessus subsp. massiliense strain 84	abscessus	abscessus	massiliense	United Kingdom	FVNK01000001.1:998616-1002104	Positive	GGGTGAGCCCGAGTGGGCGGCCAATCTGCCTGCAGACCTCACCTCTG	GGGTGAGCCCGAGTGGGCGGCCAATCTGCCTGCAG	abscessus	100	Yes	Yes	No
NZ_FVNT00000000	Mycobacterium abscessus subsp. massiliense strain 123	massiliense	massiliense	abscessus/bolletii	United Kingdom	FVNT01000001.1:238012-241527	Negative	GGGTGATCCCGAGTGGGCGCAGAACCTGCCCGAGGACCT	GGGTGATCCCGAGTGGGCGCAGAACCTGCCCGAGG	massiliense	100	Yes	Yes	No
NZ_FVNV00000000	Mycobacterium abscessus subsp. massiliense strain 124	massiliense	massiliense	abscessus/bolletii	United Kingdom	FVNV01000003.1:496146-499634	Positive	GGGTGATCCCGAGTGGGCGCAGAACCTGCCCGAGGACCT	GGGTGATCCCGAGTGGGCGCAGAACCTGCCCGAGG	massiliense	100	Yes	Yes	No
NZ_FVPH00000000	Mycobacterium abscessus subsp. massiliense strain 1057	massiliense	abscessus	massiliense	United Kingdom	FVPH01000001.1:1044773-1048288	Positive	GGGTGATCCCGAGTGGGCGCAGAACCTGCCCGAGGACCTGCAGTCGGCTCCCGC	GGGTGATCCCGAGTGGGCGCAGAACCTGCCCGAGG	massiliense	100	Yes	No	Yes
NZ_FVTA00000000	Mycobacterium abscessus subsp. massiliense strain 478	abscessus	abscessus	massiliense	United Kingdom	FVTA01000001.1:1014838-1018326	Negative	GGGTGAGCCCGAGTGGGCGGCCAATCTGCCTGCAGACCTCACCTCTG	GGGTGAGCCCGAGTGGGCGGCCAATCTGCCTGCAG	abscessus	100	Yes	Yes	No
NZ_FVTB00000000	Mycobacterium abscessus subsp. massiliense strain 476	abscessus	abscessus	massiliense	United Kingdom	FVTB01000002.1:46782-50270	Positive	GGGTGAGCCCGAGTGGGCGGCCAATCTGCCTGCAGACCTCACCTCTG	GGGTGAGCCCGAGTGGGCGGCCAATCTGCCTGCAG	abscessus	100	Yes	Yes	No
NZ_FVTG00000000	Mycobacterium abscessus subsp. massiliense strain 485	abscessus	abscessus	massiliense	United Kingdom	FVTG01000003.1:378781-382269	Negative	GGGTGAGCCCGAGTGGGCGGCCAATCTGCCTGCAGACCTCACCTCTG	GGGTGAGCCCGAGTGGGCGGCCAATCTGCCTGCAG	abscessus	100	Yes	Yes	No
NZ_FVTR00000000	Mycobacterium abscessus subsp. massiliense strain 659	abscessus	abscessus	massiliense	USA	FVTR01000001.1:882301-885789	Negative	GGGTGAGCCCGAGTGGGCGGCCAATCTGCCTGCAGACCTCACCTCTG	GGGTGAGCCCGAGTGGGCGGCCAATCTGCCTGCAG	abscessus	100	Yes	Yes	No
NZ_FVUX00000000	Mycobacterium abscessus subsp. massiliense strain 688	abscessus	abscessus	massiliense	USA	FVUX01000002.1:82278-85766	Negative	GGGTGAGCCCGAGTGGGCGGCCAATCTGCCTGCAGACCTCACCTCTG	GGGTGAGCCCGAGTGGGCGGCCAATCTGCCTGCAG	abscessus	100	Yes	Yes	No
NZ_FVUY00000000	Mycobacterium abscessus subsp. massiliense strain 651	abscessus	abscessus	massiliense	USA	FVUY01000001.1:925432-928920	Negative	GGGTGAGCCCGAGTGGGCGGCCAATCTGCCTGCAGACCTCACCTCTG	GGGTGAGCCCGAGTGGGCGGCCAATCTGCCTGCAG	abscessus	100	Yes	Yes	No
NZ_FVVF00000000	Mycobacterium abscessus subsp. massiliense strain 635	abscessus	abscessus	massiliense	USA	FVVF01000002.1:47576-51064	Positive	GGGTGAGCCCGAGTGGGCGGCCAATCTGCCTGCAGACCTCACCTCTG	GGGTGAGCCCGAGTGGGCGGCCAATCTGCCTGCAG	abscessus	100	Yes	Yes	No
NZ_FVWR00000000	Mycobacterium abscessus subsp. massiliense strain 586	abscessus	abscessus	massiliense	USA	FVWR01000012.1:46770-50258	Positive	GGGTGAGCCCGAGTGGGCGGCCAATCTGCCTGCAGACCTCACCTCTG	GGGTGAGCCCGAGTGGGCGGCCAATCTGCCTGCAG	abscessus	100	Yes	Yes	No
NZ_FVWS00000000	Mycobacterium abscessus subsp. massiliense strain 603	abscessus	massiliense	massiliense	USA	FVWS01000001.1:789001-792489	Negative	GGGTGAGCCCGAGTGGGCGGCCAATCTGCCTGCAGACCTCAC	GGGTGAGCCCGAGTGGGCGGCCAATCTGCCTGCAG	abscessus	100	Yes	No	Yes
NZ_FVWU00000000	Mycobacterium abscessus subsp. massiliense strain 598	abscessus	abscessus	massiliense	USA	FVWU01000001.1:330742-334230	Positive	GGGTGAGCCCGAGTGGGCGGCCAATCTGCCTGCAGACCTCACCTCTG	GGGTGAGCCCGAGTGGGCGGCCAATCTGCCTGCAG	abscessus	100	Yes	Yes	No
NZ_FVXA00000000	Mycobacterium abscessus subsp. massiliense strain 620	abscessus	abscessus	massiliense	USA	FVXA01000005.1:451906-455394	Positive	GGGTGAGCCCGAGTGGGCGGCCAATCTGCCTGCAGACCTCACCTCTG	GGGTGAGCCCGAGTGGGCGGCCAATCTGCCTGCAG	abscessus	100	Yes	Yes	No
NZ_FVXE00000000	Mycobacterium abscessus subsp. massiliense strain 631	abscessus	abscessus	massiliense	USA	FVXE01000001.1:491929-495417	Positive	GGGTGAGCCCGAGTGGGCGGCCAATCTGCCTGCAGACCTCACCTCTG	GGGTGAGCCCGAGTGGGCGGCCAATCTGCCTGCAG	abscessus	100	Yes	Yes	No
NZ_FVXP00000000	Mycobacterium abscessus subsp. massiliense strain 677	abscessus	abscessus	massiliense	USA	FVXP01000005.1:386612-390100	Negative	GGGTGAGCCCGAGTGGGCGGCCAATCTGCCTGCAGACCTCACCTCTG	GGGTGAGCCCGAGTGGGCGGCCAATCTGCCTGCAG	abscessus	100	Yes	Yes	No
NZ_FVXQ00000000	Mycobacterium abscessus subsp. massiliense strain 681	abscessus	abscessus	massiliense	USA	FVXQ01000002.1:508076-511564	Positive	GGGTGAGCCCGAGTGGGCGGCCAATCTGCCTGCAGACCTCACCTCTG	GGGTGAGCCCGAGTGGGCGGCCAATCTGCCTGCAG	abscessus	100	Yes	Yes	No
NZ_FVXX00000000	Mycobacterium abscessus subsp. massiliense strain 704	abscessus	abscessus	massiliense	USA	FVXX01000001.1:277927-281415	Negative	GGGTGAGCCCGAGTGGGCGGCCAATCTGCCTGCAGACCTCACCTCTG	GGGTGAGCCCGAGTGGGCGGCCAATCTGCCTGCAG	abscessus	100	Yes	Yes	No
NZ_FVYD00000000	Mycobacterium abscessus subsp. massiliense strain 787	abscessus	abscessus	massiliense	United Kingdom	FVYD01000002.1:451915-455403	Positive	GGGTGAGCCCGAGTGGGCGGCCAATCTGCCTGCAGACCTCACCTCTG	GGGTGAGCCCGAGTGGGCGGCCAATCTGCCTGCAG	abscessus	100	Yes	Yes	No
NZ_JRMG00000000	Mycobacterium abscessus subsp. massiliense strain CIP 108297	massiliense	abscessus	massiliense	France (Type Strain)	JRMG01000000	Positive	GGGTGATCCCGAGTGGGCGCAGAACCTGCCCGAGGACCTGCAGTCGGCTCCCGC	GGGTGATCCCGAGTGGGCGCAGAACCTGCCCGAGG	massiliense	100	Yes	No	Yes
NZ_MVHY00000000	Mycobacterium abscessus subsp. massiliense strain CCUG 48898	massiliense	abscessus	massiliense	Type Strain	MVHY01000000	Positive	GGGTGATCCCGAGTGGGCGCAGAACCTGCCCGAGGACCTGCAGTCGGCTCCC	GGGTGATCCCGAGTGGGCGCAGAACCTGCCCGAGG	massiliense	100	Yes	No	Yes
Table S2B. Other strains not analyzed but have discrepancies of rpoB typing with erm41 typing or ANI method.
Acc#	Strain Description	rpoB Typing	ANI	erm41 typing	Origin	GenBank recorder	Strand	Pyro seq product	35bp SSS Product	SSS-ID*	% Seq Match to the Database	rpoB typing	Agree to ANI	Agree to erm41 typing
NZ_AKVR00000000	Mycobacterium abscessus M139	massiliense	massiliense	abscessus/bolletii	Malaysia	NZ_AKVR00000000		Not Analyzed	Not Analyzed	Not Analyzed	Not Analyzed	massiliense	Yes	No
NZ_CP014959	Mycobacterium abscessus strain FLAC048	abscessus	massiliense	massiliense	USA	NZ_CP014959		Not Analyzed	Not Analyzed	Not Analyzed	Not Analyzed	abscessus	No	No
NZ_CP016191	Mycobacterium abscessus strain FLAC030	abscessus	massiliense	massiliense	USA	NZ_CP016191		Not Analyzed	Not Analyzed	Not Analyzed	Not Analyzed	abscessus	No	No
NZ_CP021122	Mycobacterium abscessus subsp. massiliense strain FLAC047	abscessus	massiliense	massiliense	USA	NZ_CP021122		Not Analyzed	Not Analyzed	Not Analyzed	Not Analyzed	abscessus	No	No
NZ_NEGO00000000	Mycobacterium abscessus strain FLAC078	abscessus	abscessus	massiliense	no data	NZ_NEGO00000000		Not Analyzed	Not Analyzed	Not Analyzed	Not Analyzed	abscessus	Yes	No
NZ_NEGQ00000000	Mycobacterium abscessus strain FLAC052	abscessus	abscessus	massiliense	no data	NZ_NEGQ00000000		Not Analyzed	Not Analyzed	Not Analyzed	Not Analyzed	abscessus	Yes	No
NZ_NEGR00000000	Mycobacterium abscessus strain FLAC051	abscessus	abscessus	massiliense	no data	NZ_NEGR00000000		Not Analyzed	Not Analyzed	Not Analyzed	Not Analyzed	abscessus	Yes	No
NZ_NEGS00000000	Mycobacterium abscessus strain FLAC050	abscessus	abscessus	massiliense	no data	NZ_NEGS00000000		Not Analyzed	Not Analyzed	Not Analyzed	Not Analyzed	abscessus	Yes	No
NZ_NEGT00000000	Mycobacterium abscessus strain FLAC040	abscessus	abscessus	massiliense	no data	NZ_NEGT00000000		Not Analyzed	Not Analyzed	Not Analyzed	Not Analyzed	abscessus	Yes	No
NZ_NEGW00000000	Mycobacterium abscessus strain FLAC012	abscessus	abscessus	massiliense	no data	NZ_NEGW00000000		Not Analyzed	Not Analyzed	Not Analyzed	Not Analyzed	abscessus	Yes	No

## Sheet: Table S3_rpoB typing Method
Table 4. In-silico analysis for this SSS method and its comparison with other methods
	Tested Number	No. of Discrepancy	Identification Agreement (%)	Sequence Homology (%)
A. Analysis from this study
SSS identification compared to their type strains
M. abscessus	69	0	100	100
M. bolletii	4	0	100	100
M. massiliense	6	0	100	100
SSS method compared to ANI or rpoB typing methods
M. abscessus	37	0	100	100
M. bolletii	16	0	100	100
M. massiliense	42	0	100	100
B. Analysis from reported data for rpoB typing method*
rpoB typing Compared to ANI method
M. abscessus	939	7	99.3	NA
M. bolletii	110	0	100	NA
M. massiliense	456	8	98.3	NA
rpoB typing Compared to erm41 typing method**
M. abscessus	939	28	97	NA
M. bolletii	110	0	100	NA
M. massiliense	456	13	97.2	NA
rpoB typing Compared to both ANI method and erm41 typing**
M. abscessus	939	6	99.4	NA
M. bolletii	110	0	100	NA
M. massiliense	456	2	99.6	NA
*Reported data were based on the summary by Minias et al. (22). NA: Not applicable.
** The rpoB typing result was considered as correct if it agreed with either or both the other two methods. M. abscessus and M. bolletii were grouped as M. abscessus/bolletii by the erm41-based typing method.

## Sheet: Table 4_Method comparison
Table 4. In-silico analysis for this SSS method and its comparison with other methods
	Tested Number	No. of Discrepancy	Identification Agreement (%)	Sequence Homology (%)
A. Analysis from this study
SSS identification compared to their type strains
M. abscessus	69	0	100	100
M. bolletii	4	0	100	100
M. massiliense	6	0	100	100
SSS method compared to ANI or rpoB typing methods
M. abscessus	37	0	100	100
M. bolletii	16	0	100	100
M. massiliense	42	0	100	100
B. Analysis from reported data for method comparisons*
ANI method compared to rpoB typing method
M. abscessus	941	8	99.2	NA
M. bolletii	110	0	100	NA
M. massiliense	454	7	98.5	NA
ANI method compared to erm41 typing method**
M. abscessus	941	28	97	NA
M. bolletii	110	0	100	NA
M. massiliense	454	11	97.6	NA
rpoB typing compared to both ANI method and erm41 typing**
M. abscessus	939	6	99.4	NA
M. bolletii	110	0	100	NA
M. massiliense	456	2	99.6	NA
*Reported data were based on the summary by Minias et al. (22). NA: Not applicable. **M. abscessus and M. bolletii were grouped as M. abscessus/bolletii by the erm41 typing method and it was treated as correct when either of them was identified from the comparing methods.
